# Supplementary material for: A new human challenge model for testing heat-stable toxin-based vaccine candidates for enterotoxigenic Escherichia coli diarrhea – dose optimization, clinical outcomes, and CD4+ T cell responses
Source: PLoS Negl Trop Dis. 2019 Oct 30;13(10):e0007823. doi: 10.1371/journal.pntd.0007823 (PMC6844497; doi:10.1371/journal.pntd.0007823)
Supplement: S1 Data — (XLSX) [file pntd.0007823.s005.xlsx]

## Sheet: Diarrhea
Calculations for table 1: Proportion of subjects with diarrhea
Per volunteer
Target dose	Volunteer	Diarrhea	Severity	Received inoculate	Box+lid weight	First diarrheal stool	Incubation period, days&hours	Rounded to nearest whole hour	Incubation period, hours	24h maximum stool output, grams	Whole episode stool output, grams	Last diarrheal stool	Episode duration, hours	Rounded to nearest whole hour	24h maximum stool output, count
1 × 106	EV01	No	NA	2014-09-30 11:09:00		NA	#VALUE!		NA	NA	NA	NA	NA		NA
1 × 106	EV02	No	NA	2014-09-30 11:09:00		NA	#VALUE!		NA	NA	NA	NA	NA		NA
1 × 106	EV03	No	NA	2014-09-30 11:09:00		NA	#VALUE!		NA	NA	NA	NA	NA		NA
1 × 107	EV04	No	NA	2014-10-14 11:03:00		NA	#VALUE!		NA	NA	NA	NA	NA		NA
1 × 107	EV05	Yes	Mild	2014-10-14 11:03:00	52	2014-10-16 21:26:00	2days,10hours	2days,10hours	58	286	286	2014-10-16 21:26:00	0days,0hours	0	1
1 × 107	EV06	No	NA	2014-10-14 11:03:00		NA	#VALUE!		NA	NA	NA	NA	NA		NA
1 × 108	EV07	No	NA	2014-10-28 11:10:00		NA	#VALUE!		NA	NA	NA	NA	NA		NA
1 × 108	EV08	Yes	Severe	2014-10-28 11:10:00	52	2014-10-30 07:30:00	1days,20hours	1days,20hours	44	1773	2754	2014-11-01 01:28:00	1days,17hours	1days,18hours	11
1 × 108	EV09	No	NA	2014-10-28 11:10:00		NA	#VALUE!		NA	NA	NA	NA	NA		NA
1 × 1010	EV19	Yes	Severe	2017-09-19 10:40:00	52	2017-09-20 08:50:00	0days,22hours	0days,22hours	22	711	711	2017-09-20 17:45:00	0days,8hours	0days,9hours	6
1 × 1010	EV21	No	NA	2017-09-19 10:40:00	52	NA	#VALUE!		NA	NA	NA	NA	NA		NA
1 × 1010	EV22	Yes	Severe	2017-09-19 10:40:00	52	2017-09-20 10:40:00	1days,0hours	1days,0hours	24	551	551	2017-09-20 19:20:00	0days,8hours	0days,9hours	6
1 × 1010	EV23	Yes	Mild	2017-10-31 11:07:00	52	2017-11-01 12:20:00	1days,1hours	1days,1hours	25	389	389	2017-11-01 17:20:00	0days,5hours	0days,5hours	2
1 × 1010	EV24	Yes	Moderate	2017-10-31 11:07:00	52	2017-11-01 13:00:00	1days,1hours	1days,2hours	26	518	518	2017-11-01 21:00:00	0days,8hours	0days,8hours	5
1 × 1010	EV25	Yes	Severe	2017-10-31 11:07:00	52	2017-11-01 05:30:00	0days,18hours	0days,18hours	18	484	513	2017-11-03 23:55:00	2days,18hours	2days,18hours	8
1 × 109	EV26	No	NA	2018-02-06 11:10:00	62	NA	#VALUE!		NA	NA	NA	NA	NA		NA
1 × 109	EV27	No	NA	2018-02-06 11:10:00	62	NA	#VALUE!		NA	NA	NA	NA	NA		NA
1 × 109	EV28	Yes	Severe	2018-02-06 11:10:00	62	2018-02-08 09:05:00	1days,21hours	1days,22hours	46	543	543	2018-02-08 22:15:00	0days,13hours	0days,13hours	7
1 × 1010	EV29	Yes	Mild	2018-03-06 10:45:00	64	2018-03-08 13:05:00	2days,2hours	2days,2hours	26	381	381	2018-03-08 17:00:00	0days,3hours	0days,4hours	3
1 × 1010	EV30	Yes	Moderate	2018-03-06 10:45:00	64	2018-03-07 09:37:00	0days,22hours	0days,23hours	23	412	412	2018-03-07 09:37:00	0days,0hours	0days,0hours	1
1 × 1010	EV31	No	NA	2018-03-06 10:45:00	64	NA	#VALUE!		NA	NA	NA	NA	NA		NA
Per round
Target dose	No. of volunteers	No. with diarrhea	Attack risk	Median severity	Mean incubation period, hours (range)	Mean 24h maximum stool output, grams (range)	Mean whole episode stool output, grams (range)	Mean episode duration, hours (range)	Mean 24h maximum stool output, count (range)
1 × 106	3	0	0	NA	NA	NA	NA	NA	NA
1 × 107	3	1	0.333333	Mild	58	286	286	0	1
1 × 108	3	1	0.333333	Severe	44	1773	2754	42	11
1 × 109	3	1	0.333333	Severe	46	543	543	13	7
1 × 1010	9	7	0.777778	Moderate	23.4286	492.286	496.429	14	4.42857
					Range (18-26)	Range (389-711)	Range (389-711)	Range (0-66)	Range (1-8)
Definition of diarrhea: 1 loose (grade 3 or more) stool of ≥300 g or ≥2 loose stools totaling ≥200 g during any 48 hour period
Diarrhea severity:
1) Mild: 1-3 diarrheal stools totaling 200-400 g (/24h)
2) Moderate: 4-5 diarrheal stools totaling 401-800 g (/24h)
3) Severe: ≥6 diarrheal stools totaling ≥800 g (/24h)
(Ref Harro 2011)

## Sheet: Symptoms + grading
	1x10^6 CFU						1x10^7 CFU						1x10^8 CFU						1x10^10 CFU						1x10^10 CFU						1x10^9 CFU						1x10^10 CFU
(Only ETEC attributable)	EV01		EV02		EV03		EV04		EV05		EV06		EV07		EV08		EV09		EV19		EV21		EV22		EV23		EV24		EV25		EV26		EV27		EV28		EV29		EV30		EV31		N = 9		N = 12		N = 21
SYMTOMS	No. of episodes	Grade (episodes)	No. of episodes	Grade (episodes)	No. of episodes	Grade (episodes)	No. of episodes	Grade (episodes)	No. of episodes	Grade (episodes)	No. of episodes	Grade (episodes)	No. of episodes	Grade (episodes)	No. of episodes	Grade (episodes)	No. of episodes	Grade (episodes)	No. of episodes	Grade (episodes)	No. of episodes	Grade (episodes)	No. of episodes	Grade (episodes)	No. of episodes	Grade (episodes)	No. of episodes	Grade (episodes)	No. of episodes	Grade (episodes)	No. of episodes	Grade (episodes)	No. of episodes	Grade (episodes)	No. of episodes	Grade (episodes)	No. of episodes	Grade (episodes)	No. of episodes	Grade (episodes)	No. of episodes	Grade (episodes)	Sum volunteers lower CFU (6-8)	%	Sum volunteers higher CFU (9-10)	%	All	%
Nausea	0	NA	0	NA	0	NA	0	NA	0	NA	0	NA	0	NA	2	Grade 1 (1), Grade 2 (1)	1	Grade 2 (1)	1	Grade 1 (1)	0	NA	2	Unknown (1), Grade 2 (1)	3	Grade 1 (2), Grade 1-2 (2)	0	NA	1	Grade 1 (1)	0	NA	1	Grade 1 (1)	2	Grade 1 (2)	2	Grade 1 (2)	0	NA	4	Grade 1 (2), Grade 2 (2)	2	0.222222	8	0.666667	10	0.47619
Abdominal pain	0	NA	0	NA	0	NA	0	NA	2	Grade 1 (2)	0	NA	0	NA	3	Unknown (1), Grade 1 (1), Grade 2 (1)	2	Grade 1 (2)	0	NA	0	NA	4	Grade 1 (2), Grade 2 (1), Grade 3 (1)	0	NA	2	Grade 1 (2)	1	Grade 2 (1)	0	NA	2	Grade 1 (2)	3	Unknown grade (1), Grade 1 (2)	2	Grade 1 (2)	2	Grade 1 (2)	1	Grade 1 (1)	3	0.333333	8	0.666667	11	0.52381
Abdominal cramps	0	NA	0	NA	0	NA	0	NA	0	NA	0	NA	0	NA	1	Grade 1 (1)	0	NA	0	NA	0	NA	5	Grade 1 (2), Grade 2 (2), Grade 3 (1)	1	Grade 1 (1)	2	Grade 1 (1), Grade 2 (1)	1	Grade 2 (1)	0	NA	0	NA	4	Unknown grade (1), Grade 1 (1), Grade 2 (2)	0	NA	1	Grade 1 (1)	0	NA	1	0.111111	6	0.5	7	0.333333
Excessive flatulence	0	NA	0	NA	1	Grade 1 (1)	0	NA	0	NA	0	NA	0	NA	5	Grade 1 (5)	6	Grade 1 (6)	0	NA	0	NA	2	Grade 1 (1), Grade 3 (1)	2	Grade 1 (2)	4	Grade 1 (4)	1	Unknown grade (1)	0	NA	0	NA	3	Grade 1 (3)	2	Unknown grade (1), Grade 1 (1)	2	Grade 1 (2)	3	Grade 1 (2), Grade 1-2 (1)	3	0.333333	8	0.666667	11	0.52381
Decreased appetite/anorexia	0	NA	0	NA	0	NA	0	NA	0	NA	0	NA	0	NA	1	Grade 1 (1)	0	NA	0	NA	0	NA	3	Grade 1 (2), Grade 2 (1)	1	Grade 1 (1)	0	NA	0	NA	0	NA	0	NA	0	NA	0	NA	0	NA	0	NA	1	0.111111	2	0.166667	3	0.142857
Bloating	0	NA	0	NA	0	NA	0	NA	0	NA	0	NA	0	NA	4	Grade 1 (4)	4	Grade 1 (3), Grade 2 (1)	1	Grade 1 (1)	0	NA	5	Grade 1 (3), Grade 2 (1), Grade 3 (1)	2	Grade 2 (2)	2	Grade 1 (1), Grade 2 (1)	0	NA	0	NA	4	Grade 1 (2), Grade 1-2 (2)	4	Unknown grade (1), Grade 1 (2), Grade 2 (1)	6	Unknown grade (1), Grade 1 (5)	2	Grade 1 (2)	2	Grade 1 (2)	2	0.222222	9	0.75	11	0.52381
Vomiting	0	NA	0	NA	0	NA	0	NA	0	NA	0	NA	0	NA	0	NA	0	NA	0	NA	0	NA	1	Unknown (1)	0	NA	0	NA	1	Unknown grade (1)	0	NA	0	NA	0	NA	0	NA	0	NA	0	NA	0	0	2	0.166667	2	0.0952381
Constipation	0	NA	0	NA	0	NA	0	NA	0	NA	0	NA	0	NA	0	NA	0	NA	0	NA	0	NA	2	Grade 1 (2)	0	NA	0	NA	0	NA	0	NA	0	NA	0	NA	0	NA	0	NA	0	NA	0	0	1	0.0833333	1	0.047619
Headache	0	NA	1	Grade 1 (1)	1	Grade 1 (1)	2	Grade 2 (1), Grade 1 (1)	0	NA	0	NA	0	NA	1	Grade 1 (1)	0	NA	2	Grade 1 (2)	0	NA	1	Unknown (1)	1	Grade 1 (1)	1	Grade 1 (1)	0	NA	0	NA	0	NA	0	NA	1	Grade 1 (1)	0	NA	0	NA	4	0.444444	5	0.416667	9	0.428571
Malaise	0	NA	0	NA	0	NA	0	NA	1	Grade 2 (1)	0	NA	0	NA	1	Grade 2 (1)	4	Grade 1 (4)	1	Grade 1(1)	0	NA	5	Unknown (1), Grade 1 (1), Grade 2 (3)	1	Unknown (1)	0	NA	1	Grade 1 (1)	0	NA	0	NA	1	Grade 1 (1)	3	Grade 1 (3)	2	Grade 1 (2)	0	NA	3	0.333333	7	0.583333	10	0.47619
Fever	0	NA	0	NA	0	NA	0	NA	0	NA	0	NA	0	NA	1	>38.0	1	>38.0	0	NA	0	NA	0	NA	0	NA	0	NA	0	NA	0	NA	0	NA	0	NA	0	NA	0	NA	0	NA	2	0.222222	0	0	2	0.0952381
Chills	0	NA	0	NA	0	NA	0	NA	0	NA	0	NA	0	NA	2	Grade 1 (1), Grade 2 (1)	0	NA	0	NA	0	NA	0	NA	0	NA	0	NA	0	NA	0	NA	0	NA	0	NA	0	NA	0	NA	0	NA	1	0.111111	0	0	1	0.047619
Generalized myalgias	0	NA	0	NA	0	NA	0	NA	0	NA	0	NA	0	NA	1	Grade 1(1)	0	NA	0	NA	0	NA	0	NA	0	NA	0	NA	0	NA	0	NA	0	NA	0	NA	0	NA	0	NA	0	NA	1	0.111111	0	0	1	0.047619
Lightheadedness	0	NA	0	NA	0	NA	1	Grade 2 (1)	1	Grade 1 (1)	0	NA	0	NA	2	Grade 1 (1), Grade 2 (1)	0	NA	0	NA	0	NA	5	Unknown (1), Grade 1 (1), Grade 2 (1), Grade 3 (2)	0	NA	0	NA	0	NA	0	NA	0	NA	0	NA	0	NA	0	NA	2	Grade 1 (1), Grade 1-2 (1)	3	0.333333	2	0.166667	5	0.238095
Hypovolemia	0	NA	0	NA	0	NA	0	NA	0	NA	0	NA	0	NA	0	NA	0	NA	0	NA	0	NA	0	NA	0	NA	0	NA	0	NA	0	NA	0	NA	0	NA	0	NA	0	NA	0	NA	0	0	0	0	0	0
Kommentar			1 episode abdominal pain og to episoder constipation ikke regnet med pga inntruffet etter AB på dag 6		1 episode abdominal pain ikke regnet med pga inntruffet etter AB på dag 6						1 episode abdominal pain ikke regnet med pga sanns sammenheng meg menstruasjon													Constipation on day 5.		Malaise on day 6.										Litt palp.øm i navleregionen.				Bloating and excessive flatulence from day 6.	Not counting headache grade 2 which had been present the last few days before admittance.
																																											N = 12		N = 9		N = 21
																																											Sum volunteers lower CFU (6-9)	%	Sum volunteers highest CFU (10)	%	All
																																										Nausea	4	0.333333	6	0.666667	10	0.47619
																																										Abdominal pain	5	0.416667	6	0.666667	11	0.52381
																																										Abdominal cramps	2	0.166667	5	0.555556	7	0.333333
																																										Excessive flatulence	4	0.333333	7	0.777778	11	0.52381
																																										Decreased appetite/anorexia	1	0.0833333	2	0.222222	3	0.142857
																																										Bloating	4	0.333333	7	0.777778	11	0.52381
																																										Vomiting	0	0	2	0.222222	2	0.0952381
																																										Constipation	0	0	1	0.111111	1	0.047619
																																										Headache	4	0.333333	5	0.555556	9	0.428571
																																										Malaise	4	0.333333	6	0.666667	10	0.47619
																																										Fever	2	0.166667	0	0	2	0.0952381
																																										Chills	1	0.0833333	0	0	1	0.047619
																																										Generalized myalgias	1	0.0833333	0	0	1	0.047619
																																										Lightheadedness	3	0.25	2	0.222222	5	0.238095
																																										Hypovolemia	0	0	0	0	0	0

## Sheet: Disease severity score
Calculations for disease severity score (challenge 2014/2017/2018, TW10722, EV01-09, EV19-28) - ref. Porter et al. 2016
							2014								2017					2018						Symptom grading system - ref. Porter et al. 2016
PARAMETER	OUTCOME	SCORE	EV01	EV02	EV03	EV04	EV05	EV06	EV07	EV08	EV09	EV19	EV21	EV22	EV23	EV24	EV25	EV26	EV27	EV28	EV29	EV30	EV31			Grade 1: Mild	No disruption of normal daily activities, relieved with symptomatic treatment
Objective signs	>1 episode vomiting/24 hrs OR any fever	2								2	2															Grade 2: Moderate	Affected or reduced daily activities, only partially relieved by symptomatic treatment
	1 episode of vomiting AND no fever	1												1			1									Grade 3: Severe	Considerably affected or reduced daily activity, not relieved by symptomatic treatment
	No vomiting AND no fever	0	0	0	0	0	0	0	0			0	0		0	0		0	0	0	0	0	0
Subjective symptoms	Moderate-severe lightheadedness OR	2				2				2				2
	Severe: nausea, malaise, headache or abd cramps	2
	Mild lightheadedness OR	1					1
	Mild-mod: nausea, malaise, headache or abd cramps	1		1							1	1			1	1	1		1	1	1	1	1
	No 'subjective symptoms'	0	0		0			0	0				0					0
Diarrhea score	>1000 g OR >12 episodes	4								4
(max 24 hrs loose stools)	>600 to ≤1000 g OR >7 to 12 episodes	3										3					3
	>400 to ≤600 g OR >4 to ≤7 episodes	2												2		2				2		2
	>0 to ≤400 g OR 1 to 4 episodes	1					1								1						1
	No loose stools OR No loose stools	0	0	0	0	0		0	0		0		0					0	0				0
		SUM (0-8)	0	1	0	2	2	0	0	8	3	4	0	5	2	3	5	0	1	3	2	3	1
