# Supplementary material for: A new human challenge model for testing heat-stable toxin-based vaccine candidates for enterotoxigenic Escherichia coli diarrhea – dose optimization, clinical outcomes, and CD4+ T cell responses
Source: PLoS Negl Trop Dis. 2019 Oct 30;13(10):e0007823. doi: 10.1371/journal.pntd.0007823 (PMC6844497; doi:10.1371/journal.pntd.0007823)
Supplement: S2 Data — (XLSX) [file pntd.0007823.s006.xlsx]

## Sheet: T-cell responses EV01-EV31
CD4 T-cell responses (percentage), EV01-09
	Round 1			Round 2			Round 3			Round 4			Round 5			Round 6			Round 7
Antigen/control d0	EV01	EV02	EV03	EV04	EV05	EV06	EV07	EV08	EV09	EV19	EV21	EV22	EV23	EV24	EV25	EV26	EV27	EV28	EV29	EV30	EV31
Neg control (medium)	0.00014	0.00095	0.00063	0.00049	0.00044	0.0006	4.23e-05	0.00012	0	6.21e-05	5.19e-05	0.00037	5.88e-05	0.0014	4.24e-05	0.085 %	0.13 %	0 %	4.63E-3 %	0 %	7.16E-3 %
CS5	0.00085	0.00087	0.00076	0.00016	0.00036	0.00061	0.00022	0.00056	0.00028	0.0026	0.0144	0.0035	0.0034	0.0038	0.0058	0.28 %	1.76 %	1.49 %	0.31 %	0.46 %	1.65 %
CS6A										0.003	0.0082	0.0014	0.0022	0.0012	0.0031	0.083 %	1.79 %	1.35 %	0.26 %	0.36 %	0.70 %
CS6B										0.0078	0.0013	0.0024	0.0013	0.00038	0.0023	0.096 %	0.89 %	0.43 %	0.083 %	0.18 %	1.24 %
YghJ TW10722	0.008	0.0069	0.01	0.0074	0.0029	0.0085	0.0026	0.0095	0.0099	0.003	0.0109	0.0029	0.0038	0.0151	0.0072	0.15 %	2.34 %	0.68 %	0.45 %	1.48 %	1.36 %
YghJ TW11681										0.0031	0.0098	0.003	0.0032	0.0075	0.0063	0.14 %	0.62 %	0.86 %	0.045 %	0.90 %	1.31 %
YghJ TW10598										0.0019	0.0071	0.0027	0.0035	0.0078	0.0041	0.18 %	0.40 %	0.47 %	0.28 %	0.88 %	1.18 %
SEB	0.101	0.162	0.0658	0.14	0.0342	0.202	0.204	0.0908	0.26	0.121	0.0389	0.0628	0.0638	0.285	0.143	18.8 %	25.0 %	15.7 %	13.8 %	11.0 %	16.4 %
Antigen/control d10	EV01	EV02	EV03	EV04	EV05	EV06	EV07	EV08	EV09	EV19	EV21	EV22	EV23	EV24	EV25	EV26	EV27	EV28	EV29	EV30	EV31
Neg control (medium)	0.00087	0.0004	0.00036	0.00011	4.35e-05	7.58e-06	0.00018	6.1e-05	6.87e-05	0.00018	8.37e-05	0	0.00014	0.0013	0	5.28E-3 %	0.032 %	4.73E-3 %	0.034 %	0.12 %	0.10 %
CS5	0.0042	0.005	0.0117	0.00054	0.004744	0.0118	0.0033	0.0107	0.0082	0.007	0.0162	0.0052	0.0242	0.17	0.136	0.37 %	1.53 %	2.64 %	1.73 %	3.68 %	2.37 %
CS6A										0.0045	0.008	0.0035	0.0098	0.0082	0.0075	0.26 %	2.15 %	1.81 %	0.87 %	1.30 %	1.60 %
CS6B										0.004	0.0072	0.0026	0.006	0.0065	0.0072	0.22 %	1.06 %	1.72 %	0.66 %	0.61 %	1.10 %
YghJ TW10722	0.0151	0.0183	0.0158	0.0101	0.0081353	0.0138	0.0056	0.0242	0.0122	0.0048	0.0081	0.0037	0.0116	0.0371	0.0163	0.40 %	2.14 %	3.11 %	1.53 %	2.34 %	3.37 %
YghJ TW11681										0.004	0.0104	0.0037	0.0146	0.017	0.0108	0.40 %	1.15 %	2.07 %	0.79 %	2.38 %	3.38 %
YghJ TW10598										0.0086	0.0078	0.0031	0.01	0.0186	0.0098	0.46 %	0.79 %	1.86 %	0.81 %	1.65 %	2.72 %
SEB	0.233	0.213	0.0891	0.0801	0.0328	0.146	0.192	0.108	0.219	0.0836	0.0303	0.0536	0.0528	0.229	0.138	15.8 %	14.6 %	11.4 %	14.0 %	19.8 %	17.6 %
Antigen/control d28	EV01	EV02	EV03	EV04	EV05	EV06	EV07	EV08	EV09	EV19	EV21	EV22	EV23	EV24	EV25	EV26	EV27	EV28	EV29	EV30	EV31
Neg control (medium)	0.0017	0.00039	0.00034	0.00018	0	9.29e-05	0.00027	0.00038	6.8e-05	0.001	0.0013	0.00075	7.74e-05	0.00012	4.45e-05	0 %	0.12 %	0.022 %	0.030 %	0.035 %	0.061 %
CS5	0.0234	0.0089	0.0016	0.0056	0.005	0.0143	0.0038	0.0123	0.01	0.0813	0.0432	0.0206	0.0203	0.0692	0.0342	1.01 %	1.58 %	2.82 %	3.37 %	2.58 %	3.32 %
CS6A										0.008	0.0262	0.0083	0.0049	0.0043	0.0033	0.53 %	1.65 %	1.29 %	0.75 %	0.89 %	1.32 %
CS6B										0.0081	0.0332	0.0071	0.0026	0.0057	0.002	0.096 %	0.79 %	1.00 %	0.23 %	0.46 %	1.01 %
YghJ TW10722	0.0129	0.0088	0.0124	0.0194	0.0073	0.0208	0.0055	0.0333	0.0128	0.0203	0.0394	0.0169	0.0106	0.0167	0.0113	0.89 %	1.69 %	1.86 %	1.33 %	1.44 %	2.94 %
YghJ TW11681										0.0139	0.026	0.0164	0.0083	0.012	0.0075	0.75 %	1.37 %	1.94 %	1.02 %	1.80 %	1.87 %
YghJ TW10598										0.0204	0.0226	0.012	0.0075	0.0154	0.0051	0.90 %	1.43 %	1.26 %	0.64 %	1.34 %	2.19 %
SEB	0.122	0.212	0.0791	0.128	0.0249	0.169	0.116	0.112	0.23	0.229	0.0628	0.149	0.0632	0.278	0.144	17.2 %	22.0 %	14.4 %	12.7 %	14.8 %	13.1 %
Antigen/control 6m	EV01	EV02	EV03	EV04	EV05	EV06	EV07	EV08	EV09	EV19	EV21	EV22	EV23	EV24	EV25	EV26	EV27	EV28	EV29	EV30	EV31
Neg control (medium)										9.62E-3 %	0.032 %	0 %	0 %	0 %	0 %	0.012 %	0.028 %	7.56E-3 %	0.034 %	0.010 %	0 %
CS5										1.91 %	2.25 %	0.60 %	1.18 %	3.44 %	1.53 %	0.37 %	1.20 %	1.37 %	2.59 %	1.49 %	2.41 %
CS6A										0.60 %	1.32 %	0.40 %	0.33 %	0.69 %	0.56 %	0.089 %	0.82 %	0.72 %	0.89 %	0.86 %	0.98 %
CS6B										0.35 %	1.06 %	0.47 %	0.47 %	0.68 %	0.59 %	0.067 %	0.55 %	0.54 %	0.16 %	0.28 %	1.01 %
YghJ TW10722										0.54 %	1.30 %	0.53 %	0.72 %	1.47 %	0.94 %	0.29 %	0.85 %	1.11 %	1.06 %	1.31 %	2.10 %
YghJ TW11681										0.63 %	1.22 %	0.49 %	0.73 %	0.94 %	0.74 %	0.31 %	0.70 %	0.96 %	0.45 %	1.27 %	1.79 %
YghJ TW10598										0.64 %	1.26 %	0.38 %	0.42 %	0.91 %	0.57 %	0.33 %	0.64 %	0.56 %	0.35 %	1.02 %	1.61 %
SEB										11.1 %	5.72 %	11.5 %	4.67 %	11.2 %	10.1 %	16.1 %	14.0 %	8.26 %	9.79 %	8.25 %	14.9 %
Antigen/control 1yr	EV01	EV02	EV03	EV04	EV05	EV06	EV07	EV08	EV09	EV19	EV21	EV22	EV23	EV24	EV25	EV26	EV27	EV28	EV29	EV30	EV31
Neg control (medium)										0.014 %	0 %	0 %	0.036 %	0.071 %	0.071 %	0.00051	0.0018	0.00017	0.00017	0.00055	0.00034
CS5										1.22 %	2.10 %	0.34 %	1.19 %	1.21 %	3.27 %	0.014	0.0264	0.0128	0.0225	0.0186	0.0183
CS6A										0.60 %	0.88 %	0.12 %	0.31 %	0.79 %	1.25 %	0.0023	0.0191	0.0142	0.0079	0.006	0.0147
CS6B										0.24 %	0.79 %	0.088 %	0.18 %	0.22 %	1.03 %	0.0019	0.0069	0.0069	0.0019	0.0026	0.0099
YghJ TW10722										1.04 %	1.52 %	0.40 %	0.76 %	1.11 %	1.91 %	0.0127	0.0213	0.0124	0.0179	0.025	0.0172
YghJ TW11681										0.90 %	1.28 %	0.20 %	0.61 %	0.69 %	1.51 %	0.0101	0.0224	0.0102	0.006	0.008	0.0132
YghJ TW10598										0.70 %	0.90 %	0.12 %	0.56 %	0.89 %	1.26 %	0.0086	0.0122	0.0095	0.0115	0.0066	0.0136
SEB										5.08 %	2.28 %	3.20 %	4.11 %	15.2 %	20.6 %	0.132	0.157	0.035	0.0731	0.136	0.199
Antigen/control 2yr	EV01	EV02	EV03	EV04	EV05	EV06	EV07	EV08	EV09	EV19	EV21	EV22	EV23	EV24	EV25	EV26	EV27	EV28	EV29	EV30	EV31
Neg control (medium)	0.0003	0.0001	0	0.0001	0.0001	0	0.0003	0.0017	0.0007
CS5	0.0117	0.0039	0.0056	0.0012	0.0093	0.0165	0.0012	0.0022	0.0215
CS6A
CS6B
YghJ TW10722	0.0129	0.0185	0.0159	0.0037	0.0195	0.0262	0.0047	0.0129	0.03
YghJ TW11681
YghJ TW10598
SEB	0.295	0.38	0.0853	0.127	0.086	0.304	0.157	0.294	0.305
