# Supplementary material for: A new human challenge model for testing heat-stable toxin-based vaccine candidates for enterotoxigenic Escherichia coli diarrhea – dose optimization, clinical outcomes, and CD4+ T cell responses
Source: PLoS Negl Trop Dis. 2019 Oct 30;13(10):e0007823. doi: 10.1371/journal.pntd.0007823 (PMC6844497; doi:10.1371/journal.pntd.0007823)
Supplement: S3 Data — (XLSX) [file pntd.0007823.s007.xlsx]

## Sheet: IgA
	Median fluorescence values IgA minus GST
	CS5 - GST							(CS5 - GST) + konstant 875								Fold changes							(*Ser bort fra 2 år siden økning her sannsynligvis er reeksponering/uspesifikt)
	d0	d10	d28	6m	2y			d0	d10	d28	6m	2y			Diarrhea	d10/d0	d28/d0	6m/d0	2y/d0			Diarrhea	CS5 peak fold change	From which measurement
EV01	1155	669	5197		19060		EV01	2030	1544	6072		19935		EV01	No	0.760591	2.99113		9.8202		EV01	No	2.99113	d28
EV02	-61	-17	7354		838		EV02	814	858	8229		1713		EV02	No	1.05405	10.1093		2.10442		EV02	No	10.1093	d28
EV03	158	98	117		210		EV03	1033	973	992		1085		EV03	No	0.941917	0.96031		1.05034		EV03	No	0.96031	d28
EV04	-143	-153	1315		2229		EV04	732	722	2190		3104		EV04	No	0.986339	2.9918		4.24044		EV04	No	2.9918	d28
EV05	233	538	11191		6653		EV05	1108	1413	12066		7528		EV05	Yes	1.27527	10.8899		6.79422		EV05	Yes	10.8899	d28
EV06	1299	1552	6838		5789		EV06	2174	2427	7713		6664		EV06	No	1.11638	3.54784		3.06532		EV06	No	3.54784	d28
EV07	164	146	337		282		EV07	1039	1021	1212		1157		EV07	No	0.982676	1.16651		1.11357		EV07	No	1.16651	d28
EV08	293	210	1434		1265		EV08	1168	1085	2309		2140		EV08	Yes	0.928938	1.97688		1.83219		EV08	Yes	1.97688	d28
EV09	-21	-42	4825		743		EV09	854	833	5700		1618		EV09	No	0.97541	6.67447		1.89461		EV09	No	6.67447	d28
EV19	222	246	4510	3515			EV19	1097	1121	5385	4390			EV19	Yes	1.02188	4.90884	4.00182			EV19	Yes	4.90884	d28
EV21	540	636	670	764			EV21	1415	1511	1545	1639			EV21	No	1.06784	1.09187	1.1583			EV21	No	1.1583	6m
EV22	-80.5	-2	862	2672			EV22	794.5	873	1737	3547			EV22	Yes	1.0988	2.18628	4.46444			EV22	Yes	4.46444	6m
EV23	-322	-247	10606	2155			EV23	553	628	11481	3030			EV23	Yes	1.13562	20.7613	5.4792			EV23	Yes	20.7613	d28
EV24	-167	-161	7841	3394			EV24	708	714	8716	4269			EV24	Yes	1.00847	12.3107	6.02966			EV24	Yes	12.3107	d28
EV25	326	1724	10948	6290			EV25	1201	2599	11823	7165			EV25	Yes	2.16403	9.8443	5.96586			EV25	Yes	9.8443	d28
EV26	75	127	3686	730			EV26	950	1002	4561	1605			EV26	No	1.05474	4.80105	1.68947			EV26	No	4.80105	d28
EV27	-42	-37	1233	999			EV27	833	838	2108	1874			EV27	No	1.006	2.53061	2.2497			EV27	No	2.53061	d28
EV28	615	1002	8705	4321			EV28	1490	1877	9580	5196			EV28	Yes	1.25973	6.42953	3.48725			EV28	Yes	6.42953	d28
EV29	80	147	5025	1464			EV29	955	1022	5900	2339			EV29	Yes	1.07016	6.17801	2.44921			EV29	Yes	6.17801	d28
EV30	-515	3895	4420	2570			EV30	360	4770	5295	3445			EV30	Yes	13.25	14.7083	9.56944			EV30	Yes	14.7083	d28
EV31	542	1088	3520	3140			EV31	1417	1963	4395	4015			EV31	No	1.38532	3.10162	2.83345			EV31	No	3.10162	d28
	CS6A - GST							(CS6A - GST) + konstant 875								Fold changes
	d0	d10	d28	6m	2y			d0	d10	d28	6m	2y			Diarrhea	d10/d0	d28/d0	6m/d0	2y/d0			Diarrhea	CS6A peak fold change
EV01	460	373	367		816		EV01	1335	1248	1242		1691		EV01	No	0.934831	0.930337		1.26667		EV01	No	0.930337
EV02	95	184	181		187		EV02	970	1059	1056		1062		EV02	No	1.09175	1.08866		1.09485		EV02	No	1.09175
EV03	155	108	180		303		EV03	1030	983	1055		1178		EV03	No	0.954369	1.02427		1.14369		EV03	No	0.954369
EV04	135	149	126		163		EV04	1010	1024	1001		1038		EV04	No	1.01386	0.991089		1.02772		EV04	No	1.01386
EV05	55	29	23		30		EV05	930	904	898		905		EV05	Yes	0.972043	0.965591		0.973118		EV05	Yes	0.972043
EV06	128	106	54		86		EV06	1003	981	929		961		EV06	No	0.978066	0.926221		0.958126		EV06	No	0.978066
EV07	55	31	35		51		EV07	930	906	910		926		EV07	No	0.974194	0.978495		0.995699		EV07	No	0.974194
EV08	287	196	268		128		EV08	1162	1071	1143		1003		EV08	Yes	0.921687	0.983649		0.863167		EV08	Yes	0.983649
EV09	704	462	742		617		EV09	1579	1337	1617		1492		EV09	No	0.846738	1.02407		0.944902		EV09	No	1.02407
EV19	197	220	168	196			EV19	1072	1095	1043	1071			EV19	Yes	1.02146	0.972948	0.999067			EV19	Yes	0.972948
EV21	253	237	298	95			EV21	1128	1112	1173	970			EV21	No	0.985816	1.03989	0.859929			EV21	No	1.03989
EV22	41	95	71	65			EV22	916	970	946	940			EV22	Yes	1.05895	1.03275	1.0262			EV22	Yes	1.05895
EV23	-172	-201	-217	-128			EV23	703	674	658	747			EV23	Yes	0.958748	0.935989	1.06259			EV23	Yes	1.06259
EV24	237	4895	666	328			EV24	1112	5770	1541	1203			EV24	Yes	5.18885	1.38579	1.08183			EV24	Yes	5.18885
EV25	189	245	150	153			EV25	1064	1120	1025	1028			EV25	Yes	1.05263	0.963346	0.966165			EV25	Yes	1.05263
EV26	123	75	89	41			EV26	998	950	964	916			EV26	No	0.951904	0.965932	0.917836			EV26	No	0.965932
EV27	86	92	70	159			EV27	961	967	945	1034			EV27	No	1.00624	0.983351	1.07596			EV27	No	1.07596
EV28	354	379	371	350			EV28	1229	1254	1246	1225			EV28	Yes	1.02034	1.01383	0.996745			EV28	Yes	1.01383
EV29	102	87	208	195			EV29	977	962	1083	1070			EV29	Yes	0.984647	1.1085	1.09519			EV29	Yes	1.1085
EV30	232	72	376	309			EV30	1107	947	1251	1184			EV30	Yes	0.855465	1.13008	1.06956			EV30	Yes	1.13008
EV31	64	447	155	112			EV31	939	1322	1030	987			EV31	No	1.40788	1.09691	1.05112			EV31	No	1.40788
	CS6AB comb - GST							(CS6AB comb - GST) + konstant 875								Fold changes
	d0	d10	d28	6m	2y			d0	d10	d28	6m	2y			Diarrhea	d10/d0	d28/d0	6m/d0	2y/d0			Diarrhea	CS6AB peak fold change	From which measurement
EV01	-84	-84.5	-69.5		-85		EV01	791	790.5	805.5		790		EV01	No	0.999368	1.01833		0.998736		EV01	No	1.01833	d10
EV02	-101.8	179	-9		-25		EV02	773.2	1054	866		850		EV02	No	1.36317	1.12002		1.09933		EV02	No	1.36317	d10
EV03	-70.6	-83.1	-74.6		-62		EV03	804.4	791.9	800.4		813		EV03	No	0.98446	0.995027		1.01069		EV03	No	0.995027	d10
EV04	-148	-164	-171		-132		EV04	727	711	704		743		EV04	No	0.977992	0.968363		1.02201		EV04	No	0.968363	d10
EV05	-103.9	-62	-74		-90.5		EV05	771.1	813	801		784.5		EV05	Yes	1.05434	1.03878		1.01738		EV05	Yes	1.05434	d10
EV06	-97	-69	-92		-71		EV06	778	806	783		804		EV06	No	1.03599	1.00643		1.03342		EV06	No	1.00643	d10
EV07	-105.1	-105.2	-109.2		-129		EV07	769.9	769.8	765.8		746		EV07	No	0.99987	0.994675		0.968957		EV07	No	0.994675	d10
EV08	-117	-124	-124		-125		EV08	758	751	751		750		EV08	Yes	0.990765	0.990765		0.989446		EV08	Yes	0.990765	d10
EV09	-129	-100	43		-113		EV09	746	775	918		762		EV09	No	1.03887	1.23056		1.02145		EV09	No	1.23056	d28
EV19	-96	-61	-78	-96.5			EV19	779	814	797	778.5			EV19	Yes	1.04493	1.02311	0.999358			EV19	Yes	1.02311	d10
EV21	-92.8	-2	-72	-93.5			EV21	782.2	873	803	781.5			EV21	No	1.11608	1.02659	0.999105			EV21	No	1.11608	d10
EV22	-106.2	-95.5	-88.6	-100.9			EV22	768.8	779.5	786.4	774.1			EV22	Yes	1.01392	1.02289	1.00689			EV22	Yes	1.02289	d10
EV23	-305	-305	-331	-296			EV23	570	570	544	579			EV23	Yes	1	0.954386	1.01579			EV23	Yes	0.954386	d10
EV24	-155	3413	405	104			EV24	720	4288	1280	979			EV24	Yes	5.95556	1.77778	1.35972			EV24	Yes	5.95556	d10
EV25	-111.6	-104.9	-110.6	-109			EV25	763.4	770.1	764.4	766			EV25	Yes	1.00878	1.00131	1.00341			EV25	Yes	1.00131	d10
EV26	-103.6	-102.6	-101	-112.5			EV26	771.4	772.4	774	762.5			EV26	No	1.0013	1.00337	0.988463			EV26	No	1.00337	d10
EV27	-126	-110	-130	-137			EV27	749	765	745	738			EV27	No	1.02136	0.99466	0.985314			EV27	No	0.99466	d10
EV28	-110.4	-79	-101	-99.4			EV28	764.6	796	774	775.6			EV28	Yes	1.04107	1.01229	1.01439			EV28	Yes	1.01229	d10
EV29	-77	-48	96	-69			EV29	798	827	971	806			EV29	Yes	1.03634	1.21679	1.01003			EV29	Yes	1.21679	d28
EV30	-730	-873	96	-742			EV30	145	2	971	133			EV30	Yes	0.0137931	6.69655	0.917241			EV30	Yes	6.69655	d28
EV31	-75.3	330	-57	8			EV31	799.7	1205	818	883			EV31	No	1.50682	1.02288	1.10416			EV31	No	1.50682	d10
	YghJ TW10722 - GST							(YghJ TW10722 - GST) + konstant 875								Fold changes
	d0	d10	d28	6m	2y			d0	d10	d28	6m	2y			Diarrhea	d10/d0	d28/d0	6m/d0	2y/d0			Diarrhea	YghJ TW10722 peak fold change	From which measurement
EV01	2318	9649	4413		4266		EV01	3193	10524	5288		5141		EV01	No	3.29596	1.65612		1.61008		EV01	No	3.29596	d10
EV02	3857	12759	7141		3659		EV02	4732	13634	8016		4534		EV02	No	2.88123	1.694		0.958157		EV02	No	2.88123	d10
EV03	4231	3429	3579		3918		EV03	5106	4304	4454		4793		EV03	No	0.84293	0.872307		0.9387		EV03	No	0.872307	d28
EV04	10054	27327	12191		12076		EV04	10929	28202	13066		12951		EV04	No	2.58047	1.19553		1.18501		EV04	No	2.58047	d10
EV05	9815	45889	16044		12113		EV05	10690	46764	16919		12988		EV05	Yes	4.37456	1.58269		1.21497		EV05	Yes	4.37456	d10
EV06	11382	82481	25203		10971		EV06	12257	83356	26078		11846		EV06	No	6.80069	2.1276		0.966468		EV06	No	6.80069	d10
EV07	3313	3909	4177		5515		EV07	4188	4784	5052		6390		EV07	No	1.14231	1.2063		1.52579		EV07	No	1.2063	d28
EV08	5932	16499	10429		7335		EV08	6807	17374	11304		8210		EV08	Yes	2.55237	1.66064		1.20611		EV08	Yes	2.55237	d28
EV09	9085	52307	21625		10094		EV09	9960	53182	22500		10969		EV09	No	5.33956	2.25904		1.10131		EV09	No	5.33956	d10
EV19	9938	27498	14402	9713			EV19	10813	28373	15277	10588			EV19	Yes	2.62397	1.41284	0.979192			EV19	Yes	2.62397	d10
EV21	3195	13201	4729	3599			EV21	4070	14076	5604	4474			EV21	No	3.45848	1.3769	1.09926			EV21	No	3.45848	d10
EV22	3944	19406	6219	3571			EV22	4819	20281	7094	4446			EV22	Yes	4.20855	1.47209	0.922598			EV22	Yes	4.20855	d10
EV23	1302	22495	5559	1999			EV23	2177	23370	6434	2874			EV23	Yes	10.735	2.95544	1.32017			EV23	Yes	10.735	d10
EV24	9836	40814	12670	10087			EV24	10711	41689	13545	10962			EV24	Yes	3.89217	1.26459	1.02343			EV24	Yes	3.89217	d10
EV25	5447	24268	11875	8124			EV25	6322	25143	12750	8999			EV25	Yes	3.97706	2.01677	1.42344			EV25	Yes	3.97706	d10
EV26	2635	4704	2982	3541			EV26	3510	5579	3857	4416			EV26	No	1.58946	1.09886	1.25812			EV26	No	1.58946	d10
EV27	4049	15671	6951	5078			EV27	4924	16546	7826	5953			EV27	No	3.36028	1.58936	1.20898			EV27	No	3.36028	d10
EV28	3253	18852	9948	6495			EV28	4128	19727	10823	7370			EV28	Yes	4.77883	2.62185	1.78537			EV28	Yes	4.77883	d10
EV29	5878	17115	13251	5855			EV29	6753	17990	14126	6730			EV29	Yes	2.664	2.09181	0.996594			EV29	Yes	2.664	d10
EV30	7497	53853	13280	8446			EV30	8372	54728	14155	9321			EV30	Yes	6.53703	1.69075	1.11335			EV30	Yes	6.53703	d10
EV31	11627	20040	8222	12772			EV31	12502	20915	9097	13647			EV31	No	1.67293	0.727644	1.09159			EV31	No	1.67293	d10

## Sheet: IgG
	Median fluorescence values IgG minus GST
	CS5 - GST							(CS5 - GST) + 875								Fold changes							(*Ser bort fra 2 år siden økning her sannsynligvis er reeksponering/uspesifikt)
	d0	d10	d28	6m	2y			d0	d10	d28	6m	2y			Diarrhea	d10/d0	d28/d0	6m/d0	2y/d0			Diarrhea	CS5 peak fold change	From which measurement
EV01	1306	838	10181		16814		EV01	2179	1711	11054		17687		EV01	No	0.785223	5.07297		8.11703		EV01	No	5.07297	d28
EV02	17	30	20196		6340		EV02	890	903	21069		7213		EV02	No	1.01461	23.673		8.10449		EV02	No	23.673	d28
EV03	1636	1220	1167		1817		EV03	2509	2093	2040		2690		EV03	No	0.834197	0.813073		1.07214		EV03	No	0.813073	None
EV04	42	59	7774		11416		EV04	915	932	8647		12289		EV04	No	1.01858	9.45027		13.4306		EV04	No	9.45027	d28
EV05	760	488	19009		24428		EV05	1633	1361	19882		25301		EV05	Yes	0.833435	12.1751		15.4936		EV05	Yes	12.1751	d28
EV06	1213	1318	15427		13023		EV06	2086	2191	16300		13896		EV06	No	1.05034	7.814		6.66155		EV06	No	7.814	d28
EV07	1156	1127	1094		1044		EV07	2029	2000	1967		1917		EV07	No	0.985707	0.969443		0.9448		EV07	No	0.969443	None
EV08	1000	822	4242		3972		EV08	1873	1695	5115		4845		EV08	Yes	0.904965	2.73091		2.58676		EV08	Yes	2.73091	d28
EV09	258	325	15642		4338		EV09	1131	1198	16515		5211		EV09	No	1.05924	14.6021		4.60743		EV09	No	14.6021	d28
EV19	1465	1420	23843	24836			EV19	2338	2293	24716	25709			EV19	Yes	0.980753	10.5714	10.9962			EV19	Yes	10.9962	6m
EV21	885	1042	1114	1631			EV21	1758	1915	1987	2504			EV21	No	1.08931	1.13026	1.42435			EV21	No	1.42435	6m
EV22	102	139	3103	6193			EV22	975	1012	3976	7066			EV22	Yes	1.03795	4.07795	7.24718			EV22	Yes	7.24718	6m
EV23	151	172	18943	19452			EV23	1024	1045	19816	20325			EV23	Yes	1.02051	19.3516	19.8486			EV23	Yes	19.8486	6m
EV24	43	50	27028	17616			EV24	916	923	27901	18489			EV24	Yes	1.00764	30.4596	20.1845			EV24	Yes	30.4596	d28
EV25	381	576	28052	23177			EV25	1254	1449	28925	24050			EV25	Yes	1.1555	23.0662	19.1786			EV25	Yes	23.0662	d28
EV26	183	211	10858	7549			EV26	1056	1084	11731	8422			EV26	No	1.02652	11.1089	7.97538			EV26	No	11.1089	d28
EV27	-662	-741	879	1421			EV27	211	132	1752	2294			EV27	No	0.625592	8.30332	10.872			EV27	No	10.872	6m
EV28	1555	1573	17127	9659			EV28	2428	2446	18000	10532			EV28	Yes	1.00741	7.41351	4.33773			EV28	Yes	7.41351	d28
EV29	292	340	21790	24944			EV29	1165	1213	22663	25817			EV29	Yes	1.0412	19.4532	22.1605			EV29	Yes	22.1605	6m
EV30	-6	3856	15801	9832			EV30	867	4729	16674	10705			EV30	Yes	5.45444	19.2318	12.3472			EV30	Yes	19.2318	d28
EV31	107	372	35270	25297			EV31	980	1245	36143	26170			EV31	No	1.27041	36.8806	26.7041			EV31	No	36.8806	d28
	CS6A - GST							(CS6A - GST) + 875								Fold changes
	d0	d10	d28	6m	2y			d0	d10	d28	6m	2y			Diarrhea	d10/d0	d28/d0	6m/d0	2y/d0			Diarrhea	CS6A peak fold change	From which measurement
EV01	845	626	641		618		EV01	1718	1499	1514		1491		EV01	No	0.872526	0.881257		0.86787		EV01	No	0.881257
EV02	77	464	966		2059		EV02	950	1337	1839		2932		EV02	No	1.40737	1.93579		3.08632		EV02	No	1.93579
EV03	1542	1395	1311		918		EV03	2415	2268	2184		1791		EV03	No	0.93913	0.904348		0.741615		EV03	No	0.93913
EV04	2088	2460	2343		2688		EV04	2961	3333	3216		3561		EV04	No	1.12563	1.08612		1.20263		EV04	No	1.12563
EV05	317	228	200		274		EV05	1190	1101	1073		1147		EV05	Yes	0.92521	0.901681		0.963866		EV05	Yes	0.92521
EV06	178	173	136		142		EV06	1051	1046	1009		1015		EV06	No	0.995243	0.960038		0.965747		EV06	No	0.995243
EV07	503	458	385		276		EV07	1376	1331	1258		1149		EV07	No	0.967297	0.914244		0.835029		EV07	No	0.967297
EV08	846	765	985		932		EV08	1719	1638	1858		1805		EV08	Yes	0.95288	1.08086		1.05003		EV08	Yes	1.08086
EV09	5879	5204	6283		4471		EV09	6752	6077	7156		5344		EV09	No	0.90003	1.05983		0.791469		EV09	No	1.05983
EV19	327	365	304	278			EV19	1200	1238	1177	1151			EV19	Yes	1.03167	0.980833	0.959167			EV19	Yes	0.980833
EV21	1143	1484	1690	859			EV21	2016	2357	2563	1732			EV21	No	1.16915	1.27133	0.859127			EV21	No	1.27133
EV22	685	857	648	435			EV22	1558	1730	1521	1308			EV22	Yes	1.1104	0.976252	0.839538			EV22	Yes	1.1104
EV23	580	643	707	580			EV23	1453	1516	1580	1453			EV23	Yes	1.04336	1.08741	1			EV23	Yes	1.08741
EV24	678	4034	2783	1260			EV24	1551	4907	3656	2133			EV24	Yes	3.16377	2.35719	1.37524			EV24	Yes	3.16377
EV25	607	712	572	404			EV25	1480	1585	1445	1277			EV25	Yes	1.07095	0.976351	0.862838			EV25	Yes	1.07095
EV26	350	308	264	224			EV26	1223	1181	1137	1097			EV26	No	0.965658	0.929681	0.896975			EV26	No	0.965658
EV27	663	690	625	660			EV27	1536	1563	1498	1533			EV27	No	1.01758	0.97526	0.998047			EV27	No	1.01758
EV28	673	603	688	876			EV28	1546	1476	1561	1749			EV28	Yes	0.954722	1.0097	1.13131			EV28	Yes	1.13131
EV29	1430	1435	3068	1404			EV29	2303	2308	3941	2277			EV29	Yes	1.00217	1.71125	0.98871			EV29	Yes	1.71125
EV30	330	315	2392	398			EV30	1203	1188	3265	1271			EV30	Yes	0.987531	2.71405	1.05653			EV30	Yes	2.71405
EV31	362	4116	1940	993			EV31	1235	4989	2813	1866			EV31	No	4.03968	2.27773	1.51093			EV31	No	4.03968
	CS6AB comb - GST							(CS6AB comb - GST) + 875								Fold changes
	d0	d10	d28	6m	2y			d0	d10	d28	6m	2y			Diarrhea	d10/d0	d28/d0	6m/d0	2y/d0			Diarrhea	CS6AB peak fold change	From which measurement
EV01	-16	-19	-14		-18		EV01	857	854	859		855		EV01	No	0.996499	1.00233		0.997666		EV01	No	1	d10
EV02	-32	816	1394		339		EV02	841	1689	2267		1212		EV02	No	2.00832	2.6956		1.44114		EV02	No	2.6956	d28
EV03	-32	-31	-23		-20		EV03	841	842	850		853		EV03	No	1.00119	1.0107		1.01427		EV03	No	1.0107	d10
EV04	-13	-11	-11		-13		EV04	860	862	862		860		EV04	No	1.00233	1.00233		1		EV04	No	1.00233	d10
EV05	-25	-18	-7		-28		EV05	848	855	866		845		EV05	Yes	1.00825	1.02123		0.996462		EV05	Yes	1.02123	d10
EV06	-42	-19	1		18		EV06	831	854	874		891		EV06	No	1.02768	1.05174		1.0722		EV06	No	1.05174	d28
EV07	-39	-38	-35		-28		EV07	834	835	838		845		EV07	No	1.0012	1.0048		1.01319		EV07	No	1.0048	d10
EV08	-17	-18	-5		-10		EV08	856	855	868		863		EV08	Yes	0.998832	1.01402		1.00818		EV08	Yes	1.01402	d10
EV09	-24	-35	5		-22		EV09	849	838	878		851		EV09	No	0.987044	1.03416		1.00236		EV09	No	1.03416	d10
EV19	-21	-18	-17	-19			EV19	852	855	856	854			EV19	Yes	1.00352	1.00469	1.00235			EV19	Yes	1.00469	d10
EV21	-18	515	451	100			EV21	855	1388	1324	973			EV21	No	1.62339	1.54854	1.13801			EV21	No	1.62339	d10
EV22	-65	-58	-48	-30			EV22	808	815	825	843			EV22	Yes	1.00866	1.02104	1.04332			EV22	Yes	1.02104	d10
EV23	-23	-18	-11	24			EV23	850	855	862	897			EV23	Yes	1.00588	1.01412	1.05529			EV23	Yes	1.05529	d10
EV24	-2	3351	2777	932			EV24	871	4224	3650	1805			EV24	Yes	4.8496	4.19059	2.07233			EV24	Yes	4.8496	d10
EV25	-16	-14	-15	-3			EV25	857	859	858	870			EV25	Yes	1.00233	1.00117	1.01517			EV25	Yes	1.00117	d10
EV26	-40	-38	-37	-55			EV26	833	835	836	818			EV26	No	1.0024	1.0036	0.981993			EV26	No	1.0036	d10
EV27	-634	-707	-691	-623			EV27	239	166	182	250			EV27	No	0.694561	0.761506	1.04603			EV27	No	1.04603	d28
EV28	-43	-31	-15	-15			EV28	830	842	858	858			EV28	Yes	1.01446	1.03373	1.03373			EV28	Yes	1.03373	d10
EV29	-82	-75	3369	-48			EV29	791	798	4242	825			EV29	Yes	1.00885	5.36283	1.04298			EV29	Yes	5.36283	d28
EV30	-176	-131	1751	-94			EV30	697	742	2624	779			EV30	Yes	1.06456	3.76471	1.11765			EV30	Yes	3.76471	d28
EV31	149	4045	-47	1166			EV31	1022	4918	826	2039			EV31	No	4.81213	0.808219	1.99511			EV31	No	4.81213	d10
	YghJ TW10722 - GST							(YghJ TW10722 - GST) + 875								Fold changes
	d0	d10	d28	6m	2y			d0	d10	d28	6m	2y			Diarrhea	d10/d0	d28/d0	6m/d0	2y/d0			Diarrhea	YghJ TW10722 peak fold change	From which measurement
EV01	5270	10712	13014		8259		EV01	6143	11585	13887		9132		EV01	No	1.88589	2.26062		1.48657		EV01	No	2.26062	d28
EV02	4071	6745	7920		5101		EV02	4944	7618	8793		5974		EV02	No	1.54086	1.77852		1.20833		EV02	No	1.77852	d28
EV03	34802	30927	29838		27229		EV03	35675	31800	30711		28102		EV03	No	0.891381	0.860855		0.787722		EV03	No	0.860855	d10
EV04	6146	7919	7137		6648		EV04	7019	8792	8010		7521		EV04	No	1.2526	1.14119		1.07152		EV04	No	1.2526	d10
EV05	22818	33195	31409		28487		EV05	23691	34068	32282		29360		EV05	Yes	1.43801	1.36263		1.23929		EV05	Yes	1.43801	d10
EV06	17704	30192	29628		14198		EV06	18577	31065	30501		15071		EV06	No	1.67223	1.64187		0.811272		EV06	No	1.67223	d10
EV07	13947	14283	14998		19037		EV07	14820	15156	15871		19910		EV07	No	1.02267	1.07092		1.34345		EV07	No	1.07092	d28
EV08	20106	24346	26599		24640		EV08	20979	25219	27472		25513		EV08	Yes	1.20211	1.3095		1.21612		EV08	Yes	1.3095	d28
EV09	7255	14645	13304		6242		EV09	8128	15518	14177		7115		EV09	No	1.9092	1.74422		0.875369		EV09	No	1.9092	d10
EV19	15416	17590	16428	13559			EV19	16289	18463	17301	14432			EV19	Yes	1.13346	1.06213	0.885997			EV19	Yes	1.06213	d10
EV21	18733	21709	21144	17210			EV21	19606	22582	22017	18083			EV21	No	1.15179	1.12297	0.92232			EV21	No	1.15179	d10
EV22	14792	21262	16942	12764			EV22	15665	22135	17815	13637			EV22	Yes	1.41302	1.13725	0.870539			EV22	Yes	1.41302	d28
EV23	5704	13281	14818	12823			EV23	6577	14154	15691	13696			EV23	Yes	2.15205	2.38574	2.08241			EV23	Yes	2.38574	d28
EV24	23472	34124	30917	26200			EV24	24345	34997	31790	27073			EV24	Yes	1.43754	1.30581	1.11206			EV24	Yes	1.43754	d10
EV25	18221	22137	21256	22098			EV25	19094	23010	22129	22971			EV25	Yes	1.20509	1.15895	1.20305			EV25	Yes	1.15895	d10
EV26	19493	20742	19049	21161			EV26	20366	21615	19922	22034			EV26	No	1.06133	0.978199	1.0819			EV26	No	1.06133	d10
EV27	7916	10562	10894	9014			EV27	8789	11435	11767	9887			EV27	No	1.30106	1.33883	1.12493			EV27	No	1.33883	d10
EV28	6596	10633	13157	9527			EV28	7469	11506	14030	10400			EV28	Yes	1.5405	1.87843	1.39242			EV28	Yes	1.87843	d28
EV29	28745	37239	33091	27334			EV29	29618	38112	33964	28207			EV29	Yes	1.28679	1.14674	0.95236			EV29	Yes	1.28679	d10
EV30	10520	18393	23372	11266			EV30	11393	19266	24245	12139			EV30	Yes	1.69104	2.12806	1.06548			EV30	Yes	2.12806	d28
EV31	24856	35409	37116	26860			EV31	25729	36282	37989	27733			EV31	No	1.41016	1.47651	1.07789			EV31	No	1.47651	d28
